# Supplementary material for: Predicting Positive p53 Cancer Rescue Regions Using Most Informative Positive (MIP) Active Learning
Source: PLoS Comput Biol. 2009 Sep 4;5(9):e1000498. doi: 10.1371/journal.pcbi.1000498 (PMC2742196; doi:10.1371/journal.pcbi.1000498)
Supplement: Dataset S1 — The raw curiosity scores used to generate Figures 3 & 5 and select the regions shown Table 7. (2.17 MB ZIP) [file pcbi.1000498.s001.zip]

Archive with 1 entries (1 files):
- K5.arff
