# Supplementary material for: Predicting Positive p53 Cancer Rescue Regions Using Most Informative Positive (MIP) Active Learning
Source: PLoS Comput Biol. 2009 Sep 4;5(9):e1000498. doi: 10.1371/journal.pcbi.1000498 (PMC2742196; doi:10.1371/journal.pcbi.1000498)
Supplement: Dataset S1 — The raw curiosity scores used to generate Figures 3 & 5 and select the regions shown Table 7. (2.17 MB ZIP) [file pcbi.1000498.s001.zip › K5.arff]

@RELATION	2D_2/11/2005_15:13
@ATTRIBUTE	Other_small2small	NUMERIC
@ATTRIBUTE	Other_small2med	NUMERIC
@ATTRIBUTE	Other_small2large	NUMERIC
@ATTRIBUTE	Other_med2small	NUMERIC
@ATTRIBUTE	Other_med2med	NUMERIC
@ATTRIBUTE	Other_med2large	NUMERIC
@ATTRIBUTE	Other_large2small	NUMERIC
@ATTRIBUTE	Other_large2med	NUMERIC
@ATTRIBUTE	Other_large2large	NUMERIC
@ATTRIBUTE	Other_aro2aro	NUMERIC
@ATTRIBUTE	Other_aro2naro	NUMERIC
@ATTRIBUTE	Other_naro2aro	NUMERIC
@ATTRIBUTE	Other_naro2naro	NUMERIC
@ATTRIBUTE	Other_pos2pos	NUMERIC
@ATTRIBUTE	Other_pos2neg	NUMERIC
@ATTRIBUTE	Other_pos2unc	NUMERIC
@ATTRIBUTE	Other_neg2pos	NUMERIC
@ATTRIBUTE	Other_neg2neg	NUMERIC
@ATTRIBUTE	Other_neg2unc	NUMERIC
@ATTRIBUTE	Other_unc2pos	NUMERIC
@ATTRIBUTE	Other_unc2neg	NUMERIC
@ATTRIBUTE	Other_unc2unc	NUMERIC
@ATTRIBUTE	Other_phobic2philic	NUMERIC
@ATTRIBUTE	Other_phobic2phobic	NUMERIC
@ATTRIBUTE	Other_philic2philic	NUMERIC
@ATTRIBUTE	Other_philic2phobic	NUMERIC
@ATTRIBUTE	Other_pol2npol	NUMERIC
@ATTRIBUTE	Other_pol2pol	NUMERIC
@ATTRIBUTE	Other_pol2ind	NUMERIC
@ATTRIBUTE	Other_npol2npol	NUMERIC
@ATTRIBUTE	Other_npol2pol	NUMERIC
@ATTRIBUTE	Other_npol2ind	NUMERIC
@ATTRIBUTE	Other_ind2npol	NUMERIC
@ATTRIBUTE	Other_ind2pol	NUMERIC
@ATTRIBUTE	Other_ind2ind	NUMERIC
@ATTRIBUTE	Beta_sandwich_small2small	NUMERIC
@ATTRIBUTE	Beta_sandwich_small2med	NUMERIC
@ATTRIBUTE	Beta_sandwich_small2large	NUMERIC
@ATTRIBUTE	Beta_sandwich_med2small	NUMERIC
@ATTRIBUTE	Beta_sandwich_med2med	NUMERIC
@ATTRIBUTE	Beta_sandwich_med2large	NUMERIC
@ATTRIBUTE	Beta_sandwich_large2small	NUMERIC
@ATTRIBUTE	Beta_sandwich_large2med	NUMERIC
@ATTRIBUTE	Beta_sandwich_large2large	NUMERIC
@ATTRIBUTE	Beta_sandwich_aro2aro	NUMERIC
@ATTRIBUTE	Beta_sandwich_aro2naro	NUMERIC
@ATTRIBUTE	Beta_sandwich_naro2aro	NUMERIC
@ATTRIBUTE	Beta_sandwich_naro2naro	NUMERIC
@ATTRIBUTE	Beta_sandwich_pos2pos	NUMERIC
@ATTRIBUTE	Beta_sandwich_pos2neg	NUMERIC
@ATTRIBUTE	Beta_sandwich_pos2unc	NUMERIC
@ATTRIBUTE	Beta_sandwich_neg2pos	NUMERIC
@ATTRIBUTE	Beta_sandwich_neg2neg	NUMERIC
@ATTRIBUTE	Beta_sandwich_neg2unc	NUMERIC
@ATTRIBUTE	Beta_sandwich_unc2pos	NUMERIC
@ATTRIBUTE	Beta_sandwich_unc2neg	NUMERIC
@ATTRIBUTE	Beta_sandwich_unc2unc	NUMERIC
@ATTRIBUTE	Beta_sandwich_phobic2philic	NUMERIC
@ATTRIBUTE	Beta_sandwich_phobic2phobic	NUMERIC
@ATTRIBUTE	Beta_sandwich_philic2philic	NUMERIC
@ATTRIBUTE	Beta_sandwich_philic2phobic	NUMERIC
@ATTRIBUTE	Beta_sandwich_pol2npol	NUMERIC
@ATTRIBUTE	Beta_sandwich_pol2pol	NUMERIC
@ATTRIBUTE	Beta_sandwich_pol2ind	NUMERIC
@ATTRIBUTE	Beta_sandwich_npol2npol	NUMERIC
@ATTRIBUTE	Beta_sandwich_npol2pol	NUMERIC
@ATTRIBUTE	Beta_sandwich_npol2ind	NUMERIC
@ATTRIBUTE	Beta_sandwich_ind2npol	NUMERIC
@ATTRIBUTE	Beta_sandwich_ind2pol	NUMERIC
@ATTRIBUTE	Beta_sandwich_ind2ind	NUMERIC
@ATTRIBUTE	DNA_Bind1_small2small	NUMERIC
@ATTRIBUTE	DNA_Bind1_small2med	NUMERIC
@ATTRIBUTE	DNA_Bind1_small2large	NUMERIC
@ATTRIBUTE	DNA_Bind1_med2small	NUMERIC
@ATTRIBUTE	DNA_Bind1_med2med	NUMERIC
@ATTRIBUTE	DNA_Bind1_med2large	NUMERIC
@ATTRIBUTE	DNA_Bind1_large2small	NUMERIC
@ATTRIBUTE	DNA_Bind1_large2med	NUMERIC
@ATTRIBUTE	DNA_Bind1_large2large	NUMERIC
@ATTRIBUTE	DNA_Bind1_aro2aro	NUMERIC
@ATTRIBUTE	DNA_Bind1_aro2naro	NUMERIC
@ATTRIBUTE	DNA_Bind1_naro2aro	NUMERIC
@ATTRIBUTE	DNA_Bind1_naro2naro	NUMERIC
@ATTRIBUTE	DNA_Bind1_pos2pos	NUMERIC
@ATTRIBUTE	DNA_Bind1_pos2neg	NUMERIC
@ATTRIBUTE	DNA_Bind1_pos2unc	NUMERIC
@ATTRIBUTE	DNA_Bind1_neg2pos	NUMERIC
@ATTRIBUTE	DNA_Bind1_neg2neg	NUMERIC
@ATTRIBUTE	DNA_Bind1_neg2unc	NUMERIC
@ATTRIBUTE	DNA_Bind1_unc2pos	NUMERIC
@ATTRIBUTE	DNA_Bind1_unc2neg	NUMERIC
@ATTRIBUTE	DNA_Bind1_unc2unc	NUMERIC
@ATTRIBUTE	DNA_Bind1_phobic2philic	NUMERIC
@ATTRIBUTE	DNA_Bind1_phobic2phobic	NUMERIC
@ATTRIBUTE	DNA_Bind1_philic2philic	NUMERIC
@ATTRIBUTE	DNA_Bind1_philic2phobic	NUMERIC
@ATTRIBUTE	DNA_Bind1_pol2npol	NUMERIC
@ATTRIBUTE	DNA_Bind1_pol2pol	NUMERIC
@ATTRIBUTE	DNA_Bind1_pol2ind	NUMERIC
@ATTRIBUTE	DNA_Bind1_npol2npol	NUMERIC
@ATTRIBUTE	DNA_Bind1_npol2pol	NUMERIC
@ATTRIBUTE	DNA_Bind1_npol2ind	NUMERIC
@ATTRIBUTE	DNA_Bind1_ind2npol	NUMERIC
@ATTRIBUTE	DNA_Bind1_ind2pol	NUMERIC
@ATTRIBUTE	DNA_Bind1_ind2ind	NUMERIC
@ATTRIBUTE	DNA_Bind2_small2small	NUMERIC
@ATTRIBUTE	DNA_Bind2_small2med	NUMERIC
@ATTRIBUTE	DNA_Bind2_small2large	NUMERIC
@ATTRIBUTE	DNA_Bind2_med2small	NUMERIC
@ATTRIBUTE	DNA_Bind2_med2med	NUMERIC
@ATTRIBUTE	DNA_Bind2_med2large	NUMERIC
@ATTRIBUTE	DNA_Bind2_large2small	NUMERIC
@ATTRIBUTE	DNA_Bind2_large2med	NUMERIC
@ATTRIBUTE	DNA_Bind2_large2large	NUMERIC
@ATTRIBUTE	DNA_Bind2_aro2aro	NUMERIC
@ATTRIBUTE	DNA_Bind2_aro2naro	NUMERIC
@ATTRIBUTE	DNA_Bind2_naro2aro	NUMERIC
@ATTRIBUTE	DNA_Bind2_naro2naro	NUMERIC
@ATTRIBUTE	DNA_Bind2_pos2pos	NUMERIC
@ATTRIBUTE	DNA_Bind2_pos2neg	NUMERIC
@ATTRIBUTE	DNA_Bind2_pos2unc	NUMERIC
@ATTRIBUTE	DNA_Bind2_neg2pos	NUMERIC
@ATTRIBUTE	DNA_Bind2_neg2neg	NUMERIC
@ATTRIBUTE	DNA_Bind2_neg2unc	NUMERIC
@ATTRIBUTE	DNA_Bind2_unc2pos	NUMERIC
@ATTRIBUTE	DNA_Bind2_unc2neg	NUMERIC
@ATTRIBUTE	DNA_Bind2_unc2unc	NUMERIC
@ATTRIBUTE	DNA_Bind2_phobic2philic	NUMERIC
@ATTRIBUTE	DNA_Bind2_phobic2phobic	NUMERIC
@ATTRIBUTE	DNA_Bind2_philic2philic	NUMERIC
@ATTRIBUTE	DNA_Bind2_philic2phobic	NUMERIC
@ATTRIBUTE	DNA_Bind2_pol2npol	NUMERIC
@ATTRIBUTE	DNA_Bind2_pol2pol	NUMERIC
@ATTRIBUTE	DNA_Bind2_pol2ind	NUMERIC
@ATTRIBUTE	DNA_Bind2_npol2npol	NUMERIC
@ATTRIBUTE	DNA_Bind2_npol2pol	NUMERIC
@ATTRIBUTE	DNA_Bind2_npol2ind	NUMERIC
@ATTRIBUTE	DNA_Bind2_ind2npol	NUMERIC
@ATTRIBUTE	DNA_Bind2_ind2pol	NUMERIC
@ATTRIBUTE	DNA_Bind2_ind2ind	NUMERIC
@ATTRIBUTE	DNA_Bind3_small2small	NUMERIC
@ATTRIBUTE	DNA_Bind3_small2med	NUMERIC
@ATTRIBUTE	DNA_Bind3_small2large	NUMERIC
@ATTRIBUTE	DNA_Bind3_med2small	NUMERIC
@ATTRIBUTE	DNA_Bind3_med2med	NUMERIC
@ATTRIBUTE	DNA_Bind3_med2large	NUMERIC
@ATTRIBUTE	DNA_Bind3_large2small	NUMERIC
@ATTRIBUTE	DNA_Bind3_large2med	NUMERIC
@ATTRIBUTE	DNA_Bind3_large2large	NUMERIC
@ATTRIBUTE	DNA_Bind3_aro2aro	NUMERIC
@ATTRIBUTE	DNA_Bind3_aro2naro	NUMERIC
@ATTRIBUTE	DNA_Bind3_naro2aro	NUMERIC
@ATTRIBUTE	DNA_Bind3_naro2naro	NUMERIC
@ATTRIBUTE	DNA_Bind3_pos2pos	NUMERIC
@ATTRIBUTE	DNA_Bind3_pos2neg	NUMERIC
@ATTRIBUTE	DNA_Bind3_pos2unc	NUMERIC
@ATTRIBUTE	DNA_Bind3_neg2pos	NUMERIC
@ATTRIBUTE	DNA_Bind3_neg2neg	NUMERIC
@ATTRIBUTE	DNA_Bind3_neg2unc	NUMERIC
@ATTRIBUTE	DNA_Bind3_unc2pos	NUMERIC
@ATTRIBUTE	DNA_Bind3_unc2neg	NUMERIC
@ATTRIBUTE	DNA_Bind3_unc2unc	NUMERIC
@ATTRIBUTE	DNA_Bind3_phobic2philic	NUMERIC
@ATTRIBUTE	DNA_Bind3_phobic2phobic	NUMERIC
@ATTRIBUTE	DNA_Bind3_philic2philic	NUMERIC
@ATTRIBUTE	DNA_Bind3_philic2phobic	NUMERIC
@ATTRIBUTE	DNA_Bind3_pol2npol	NUMERIC
@ATTRIBUTE	DNA_Bind3_pol2pol	NUMERIC
@ATTRIBUTE	DNA_Bind3_pol2ind	NUMERIC
@ATTRIBUTE	DNA_Bind3_npol2npol	NUMERIC
@ATTRIBUTE	DNA_Bind3_npol2pol	NUMERIC
@ATTRIBUTE	DNA_Bind3_npol2ind	NUMERIC
@ATTRIBUTE	DNA_Bind3_ind2npol	NUMERIC
@ATTRIBUTE	DNA_Bind3_ind2pol	NUMERIC
@ATTRIBUTE	DNA_Bind3_ind2ind	NUMERIC
@ATTRIBUTE	Zn_Bind1_small2small	NUMERIC
@ATTRIBUTE	Zn_Bind1_small2med	NUMERIC
@ATTRIBUTE	Zn_Bind1_small2large	NUMERIC
@ATTRIBUTE	Zn_Bind1_med2small	NUMERIC
@ATTRIBUTE	Zn_Bind1_med2med	NUMERIC
@ATTRIBUTE	Zn_Bind1_med2large	NUMERIC
@ATTRIBUTE	Zn_Bind1_large2small	NUMERIC
@ATTRIBUTE	Zn_Bind1_large2med	NUMERIC
@ATTRIBUTE	Zn_Bind1_large2large	NUMERIC
@ATTRIBUTE	Zn_Bind1_aro2aro	NUMERIC
@ATTRIBUTE	Zn_Bind1_aro2naro	NUMERIC
@ATTRIBUTE	Zn_Bind1_naro2aro	NUMERIC
@ATTRIBUTE	Zn_Bind1_naro2naro	NUMERIC
@ATTRIBUTE	Zn_Bind1_pos2pos	NUMERIC
@ATTRIBUTE	Zn_Bind1_pos2neg	NUMERIC
@ATTRIBUTE	Zn_Bind1_pos2unc	NUMERIC
@ATTRIBUTE	Zn_Bind1_neg2pos	NUMERIC
@ATTRIBUTE	Zn_Bind1_neg2neg	NUMERIC
@ATTRIBUTE	Zn_Bind1_neg2unc	NUMERIC
@ATTRIBUTE	Zn_Bind1_unc2pos	NUMERIC
@ATTRIBUTE	Zn_Bind1_unc2neg	NUMERIC
@ATTRIBUTE	Zn_Bind1_unc2unc	NUMERIC
@ATTRIBUTE	Zn_Bind1_phobic2philic	NUMERIC
@ATTRIBUTE	Zn_Bind1_phobic2phobic	NUMERIC
@ATTRIBUTE	Zn_Bind1_philic2philic	NUMERIC
@ATTRIBUTE	Zn_Bind1_philic2phobic	NUMERIC
@ATTRIBUTE	Zn_Bind1_pol2npol	NUMERIC
@ATTRIBUTE	Zn_Bind1_pol2pol	NUMERIC
@ATTRIBUTE	Zn_Bind1_pol2ind	NUMERIC
@ATTRIBUTE	Zn_Bind1_npol2npol	NUMERIC
@ATTRIBUTE	Zn_Bind1_npol2pol	NUMERIC
@ATTRIBUTE	Zn_Bind1_npol2ind	NUMERIC
@ATTRIBUTE	Zn_Bind1_ind2npol	NUMERIC
@ATTRIBUTE	Zn_Bind1_ind2pol	NUMERIC
@ATTRIBUTE	Zn_Bind1_ind2ind	NUMERIC
@ATTRIBUTE	Zn_Bind2_small2small	NUMERIC
@ATTRIBUTE	Zn_Bind2_small2med	NUMERIC
@ATTRIBUTE	Zn_Bind2_small2large	NUMERIC
@ATTRIBUTE	Zn_Bind2_med2small	NUMERIC
@ATTRIBUTE	Zn_Bind2_med2med	NUMERIC
@ATTRIBUTE	Zn_Bind2_med2large	NUMERIC
@ATTRIBUTE	Zn_Bind2_large2small	NUMERIC
@ATTRIBUTE	Zn_Bind2_large2med	NUMERIC
@ATTRIBUTE	Zn_Bind2_large2large	NUMERIC
@ATTRIBUTE	Zn_Bind2_aro2aro	NUMERIC
@ATTRIBUTE	Zn_Bind2_aro2naro	NUMERIC
@ATTRIBUTE	Zn_Bind2_naro2aro	NUMERIC
@ATTRIBUTE	Zn_Bind2_naro2naro	NUMERIC
@ATTRIBUTE	Zn_Bind2_pos2pos	NUMERIC
@ATTRIBUTE	Zn_Bind2_pos2neg	NUMERIC
@ATTRIBUTE	Zn_Bind2_pos2unc	NUMERIC
@ATTRIBUTE	Zn_Bind2_neg2pos	NUMERIC
@ATTRIBUTE	Zn_Bind2_neg2neg	NUMERIC
@ATTRIBUTE	Zn_Bind2_neg2unc	NUMERIC
@ATTRIBUTE	Zn_Bind2_unc2pos	NUMERIC
@ATTRIBUTE	Zn_Bind2_unc2neg	NUMERIC
@ATTRIBUTE	Zn_Bind2_unc2unc	NUMERIC
@ATTRIBUTE	Zn_Bind2_phobic2philic	NUMERIC
@ATTRIBUTE	Zn_Bind2_phobic2phobic	NUMERIC
@ATTRIBUTE	Zn_Bind2_philic2philic	NUMERIC
@ATTRIBUTE	Zn_Bind2_philic2phobic	NUMERIC
@ATTRIBUTE	Zn_Bind2_pol2npol	NUMERIC
@ATTRIBUTE	Zn_Bind2_pol2pol	NUMERIC
@ATTRIBUTE	Zn_Bind2_pol2ind	NUMERIC
@ATTRIBUTE	Zn_Bind2_npol2npol	NUMERIC
@ATTRIBUTE	Zn_Bind2_npol2pol	NUMERIC
@ATTRIBUTE	Zn_Bind2_npol2ind	NUMERIC
@ATTRIBUTE	Zn_Bind2_ind2npol	NUMERIC
@ATTRIBUTE	Zn_Bind2_ind2pol	NUMERIC
@ATTRIBUTE	Zn_Bind2_ind2ind	NUMERIC
@attribute svm_ddG numeric
@attribute nn_ddG numeric
@attribute Distance1823_TRP_146 real
@attribute Distance1944_TRP_146 real
@attribute Distance1945_TRP_146 real
@attribute Distance1946_TRP_146 real
@attribute Distance1947_TRP_146 real
@attribute Distance2054_TRP_146 real
@attribute Distance2058_TRP_146 real
@attribute Distance2059_TRP_146 real
@attribute Distance2060_TRP_146 real
@attribute Distance2061_TRP_146 real
@attribute Distance2062_TRP_146 real
@attribute Distance2063_TRP_146 real
@attribute Distance2064_TRP_146 real
@attribute Distance2065_TRP_146 real
@attribute Distance2066_TRP_146 real
@attribute Distance2067_TRP_146 real
@attribute Distance2068_TRP_146 real
@attribute Distance2180_TRP_146 real
@attribute Distance2181_TRP_146 real
@attribute Distance2182_TRP_146 real
@attribute Distance2183_TRP_146 real
@attribute Distance2184_TRP_146 real
@attribute Distance2185_TRP_146 real
@attribute Distance2186_TRP_146 real
@attribute Distance2187_TRP_146 real
@attribute Distance2300_TRP_146 real
@attribute Distance2301_TRP_146 real
@attribute Distance2302_TRP_146 real
@attribute Distance2303_TRP_146 real
@attribute Distance2304_TRP_146 real
@attribute Distance2305_TRP_146 real
@attribute Distance2306_TRP_146 real
@attribute Distance2307_TRP_146 real
@attribute Distance2422_TRP_146 real
@attribute Distance2423_TRP_146 real
@attribute Distance2424_TRP_146 real
@attribute Distance2425_TRP_146 real
@attribute Distance2426_TRP_146 real
@attribute Distance2545_TRP_146 real
@attribute Distance_ASN_200 real
@attribute Distance_ASP_259 real
@attribute Distance2451_THR_123 real
@attribute Distance2452_THR_123 real
@attribute Distance2572_THR_123 real
@attribute Distance2573_THR_123 real
@attribute Distance2574_THR_123 real
@attribute Distance2575_THR_123 real
@attribute Distance2576_THR_123 real
@attribute Distance2577_THR_123 real
@attribute Distance2578_THR_123 real
@attribute Distance2692_THR_123 real
@attribute Distance2693_THR_123 real
@attribute Distance2694_THR_123 real
@attribute Distance2695_THR_123 real
@attribute Distance2696_THR_123 real
@attribute Distance2697_THR_123 real
@attribute Distance2698_THR_123 real
@attribute Distance2813_THR_123 real
@attribute Distance2814_THR_123 real
@attribute Distance2815_THR_123 real
@attribute Distance2816_THR_123 real
@attribute Distance2817_THR_123 real
@attribute Distance2818_THR_123 real
@attribute Distance2819_THR_123 real
@attribute Distance2934_THR_123 real
@attribute Distance2935_THR_123 real
@attribute Distance2936_THR_123 real
@attribute Distance2937_THR_123 real
@attribute Distance2938_THR_123 real
@attribute Distance2939_THR_123 real
@attribute Distance2940_THR_123 real
@attribute Distance3056_THR_123 real
@attribute Distance3057_THR_123 real
@attribute Distance3058_THR_123 real
@attribute Distance3059_THR_123 real
@attribute Distance3060_THR_123 real
@attribute Distance3061_THR_123 real
@attribute Distance3062_THR_123 real
@attribute Distance3178_THR_123 real
@attribute Distance3179_THR_123 real
@attribute Distance3180_THR_123 real
@attribute Distance3181_THR_123 real
@attribute Distance3182_THR_123 real
@attribute Distance3300_THR_123 real
@attribute Distance3301_THR_123 real
@attribute Distance3302_THR_123 real
@attribute Distance3900_THR_284 real
@attribute Distance3901_THR_284 real
@attribute Distance4020_THR_284 real
@attribute Distance4021_THR_284 real
@attribute Distance4142_THR_284 real
@attribute Distance4143_THR_284 real
@attribute Distance4622_THR_284 real
@attribute Distance4743_THR_284 real
@attribute Distance4744_THR_284 real
@attribute Distance4745_THR_284 real
@attribute Distance4746_THR_284 real
@attribute Distance4987_THR_284 real
@attribute Distance4988_THR_284 real
@attribute Distance5107_THR_284 real
@attribute Distance5108_THR_284 real
@attribute Distance5109_THR_284 real
@attribute Distance5226_THR_284 real
@attribute Distance5227_THR_284 real
@attribute Distance5228_THR_284 real
@attribute Distance5229_THR_284 real
@attribute Distance_CYS_182 real
@attribute Distance_PRO_219 real
@attribute Distance_LEU_188 real
@attribute Distance2046_SER_149 real
@attribute Distance2047_SER_149 real
@attribute Distance2048_SER_149 real
@attribute Distance2166_SER_149 real
@attribute Distance2167_SER_149 real
@attribute Distance2168_SER_149 real
@attribute Distance2169_SER_149 real
@attribute Distance2285_SER_149 real
@attribute Distance2286_SER_149 real
@attribute Distance2287_SER_149 real
@attribute Distance2288_SER_149 real
@attribute Distance2289_SER_149 real
@attribute Distance2290_SER_149 real
@attribute Distance2407_SER_149 real
@attribute Distance2408_SER_149 real
@attribute Distance2409_SER_149 real
@attribute Distance2410_SER_149 real
@attribute Distance2411_SER_149 real
@attribute Distance2528_SER_149 real
@attribute Distance2529_SER_149 real
@attribute Distance2530_SER_149 real
@attribute Distance2531_SER_149 real
@attribute Distance2650_SER_149 real
@attribute Distance_TYR_205 real
@attribute Distance_GLU_171 real
@attribute Distance_HID_214 real
@attribute Distance_PRO_177 real
@attribute Distance_HID_178 real
@attribute Distance3412_THR_118 real
@attribute Distance3413_THR_118 real
@attribute Distance3532_THR_118 real
@attribute Distance3533_THR_118 real
@attribute Distance3534_THR_118 real
@attribute Distance3652_THR_118 real
@attribute Distance3653_THR_118 real
@attribute Distance3654_THR_118 real
@attribute Distance3655_THR_118 real
@attribute Distance3656_THR_118 real
@attribute Distance3772_THR_118 real
@attribute Distance3773_THR_118 real
@attribute Distance3774_THR_118 real
@attribute Distance3775_THR_118 real
@attribute Distance3776_THR_118 real
@attribute Distance3777_THR_118 real
@attribute Distance3893_THR_118 real
@attribute Distance3894_THR_118 real
@attribute Distance3895_THR_118 real
@attribute Distance3896_THR_118 real
@attribute Distance4015_THR_118 real
@attribute Distance4016_THR_118 real
@attribute Distance4017_THR_118 real
@attribute Distance_TYR_163 real
@attribute Distance1787_GLY_154 real
@attribute Distance1906_GLY_154 real
@attribute Distance1907_GLY_154 real
@attribute Distance1908_GLY_154 real
@attribute Distance2027_GLY_154 real
@attribute Distance2028_GLY_154 real
@attribute Distance2029_GLY_154 real
@attribute Distance_GLN_167 real
@attribute Distance_GLN_165 real
@attribute Distance_GLU_204 real
@attribute Distance_CYZ_176 real
@attribute Distance4933_VAL_97 real
@attribute Distance4934_VAL_97 real
@attribute Distance4935_VAL_97 real
@attribute Distance5053_VAL_97 real
@attribute Distance5054_VAL_97 real
@attribute Distance5055_VAL_97 real
@attribute Distance5056_VAL_97 real
@attribute Distance5057_VAL_97 real
@attribute Distance5173_VAL_97 real
@attribute Distance5174_VAL_97 real
@attribute Distance5175_VAL_97 real
@attribute Distance5176_VAL_97 real
@attribute Distance5177_VAL_97 real
@attribute Distance5178_VAL_97 real
@attribute Distance5294_VAL_97 real
@attribute Distance5295_VAL_97 real
@attribute Distance5296_VAL_97 real
@attribute Distance5297_VAL_97 real
@attribute Distance5298_VAL_97 real
@attribute Distance5299_VAL_97 real
@attribute Distance5301_VAL_97 real
@attribute Distance5411_VAL_97 real
@attribute Distance5412_VAL_97 real
@attribute Distance5413_VAL_97 real
@attribute Distance5414_VAL_97 real
@attribute Distance5415_VAL_97 real
@attribute Distance5416_VAL_97 real
@attribute Distance5417_VAL_97 real
@attribute Distance5418_VAL_97 real
@attribute Distance5419_VAL_97 real
@attribute Distance5420_VAL_97 real
@attribute Distance5421_VAL_97 real
@attribute Distance5422_VAL_97 real
@attribute Distance5533_VAL_97 real
@attribute Distance5534_VAL_97 real
@attribute Distance5535_VAL_97 real
@attribute Distance5536_VAL_97 real
@attribute Distance5537_VAL_97 real
@attribute Distance5538_VAL_97 real
@attribute Distance5539_VAL_97 real
@attribute Distance5540_VAL_97 real
@attribute Distance5541_VAL_97 real
@attribute Distance5542_VAL_97 real
@attribute Distance5543_VAL_97 real
@attribute Distance5657_VAL_97 real
@attribute Distance5659_VAL_97 real
@attribute Distance5661_VAL_97 real
@attribute Distance5663_VAL_97 real
@attribute Distance5778_VAL_97 real
@attribute Distance5780_VAL_97 real
@attribute Distance5782_VAL_97 real
@attribute Distance5899_VAL_97 real
@attribute Distance5901_VAL_97 real
@attribute Distance5903_VAL_97 real
@attribute Distance3528_ARG_283 real
@attribute Distance3651_ARG_283 real
@attribute Distance3768_ARG_283 real
@attribute Distance3769_ARG_283 real
@attribute Distance3770_ARG_283 real
@attribute Distance3771_ARG_283 real
@attribute Distance3778_ARG_283 real
@attribute Distance3779_ARG_283 real
@attribute Distance3889_ARG_283 real
@attribute Distance3890_ARG_283 real
@attribute Distance3891_ARG_283 real
@attribute Distance3892_ARG_283 real
@attribute Distance3897_ARG_283 real
@attribute Distance3898_ARG_283 real
@attribute Distance3899_ARG_283 real
@attribute Distance4012_ARG_283 real
@attribute Distance4013_ARG_283 real
@attribute Distance4018_ARG_283 real
@attribute Distance4019_ARG_283 real
@attribute Distance4136_ARG_283 real
@attribute Distance4137_ARG_283 real
@attribute Distance4138_ARG_283 real
@attribute Distance4139_ARG_283 real
@attribute Distance4140_ARG_283 real
@attribute Distance4141_ARG_283 real
@attribute Distance4257_ARG_283 real
@attribute Distance4258_ARG_283 real
@attribute Distance4259_ARG_283 real
@attribute Distance4260_ARG_283 real
@attribute Distance4261_ARG_283 real
@attribute Distance4262_ARG_283 real
@attribute Distance4263_ARG_283 real
@attribute Distance4377_ARG_283 real
@attribute Distance4378_ARG_283 real
@attribute Distance4379_ARG_283 real
@attribute Distance4380_ARG_283 real
@attribute Distance4381_ARG_283 real
@attribute Distance4382_ARG_283 real
@attribute Distance4383_ARG_283 real
@attribute Distance4384_ARG_283 real
@attribute Distance4385_ARG_283 real
@attribute Distance4499_ARG_283 real
@attribute Distance4500_ARG_283 real
@attribute Distance4501_ARG_283 real
@attribute Distance4502_ARG_283 real
@attribute Distance4503_ARG_283 real
@attribute Distance4619_ARG_283 real
@attribute Distance4620_ARG_283 real
@attribute Distance4623_ARG_283 real
@attribute Distance4624_ARG_283 real
@attribute Distance3529_ARG_282 real
@attribute Distance3648_ARG_282 real
@attribute Distance3649_ARG_282 real
@attribute Distance3650_ARG_282 real
@attribute Distance4010_ARG_282 real
@attribute Distance4011_ARG_282 real
@attribute Distance4386_ARG_280 real
@attribute Distance4504_ARG_280 real
@attribute Distance4505_ARG_280 real
@attribute Distance4506_ARG_280 real
@attribute Distance4507_ARG_280 real
@attribute Distance4508_ARG_280 real
@attribute Distance4509_ARG_280 real
@attribute Distance4626_ARG_280 real
@attribute Distance4627_ARG_280 real
@attribute Distance4628_ARG_280 real
@attribute Distance4629_ARG_280 real
@attribute Distance4630_ARG_280 real
@attribute Distance4631_ARG_280 real
@attribute Distance4747_ARG_280 real
@attribute Distance4748_ARG_280 real
@attribute Distance4749_ARG_280 real
@attribute Distance4750_ARG_280 real
@attribute Distance4751_ARG_280 real
@attribute Distance4752_ARG_280 real
@attribute Distance4753_ARG_280 real
@attribute Distance4754_ARG_280 real
@attribute Distance4872_ARG_280 real
@attribute Distance4873_ARG_280 real
@attribute Distance4874_ARG_280 real
@attribute Distance_HID_168 real
@attribute Distance_ILE_254 real
@attribute Distance_MET_246 real
@attribute Distance_MET_243 real
@attribute Distance3744_THR_102 real
@attribute Distance3745_THR_102 real
@attribute Distance3861_THR_102 real
@attribute Distance3863_THR_102 real
@attribute Distance3864_THR_102 real
@attribute Distance3865_THR_102 real
@attribute Distance3981_THR_102 real
@attribute Distance3982_THR_102 real
@attribute Distance3983_THR_102 real
@attribute Distance3984_THR_102 real
@attribute Distance3985_THR_102 real
@attribute Distance3986_THR_102 real
@attribute Distance4102_THR_102 real
@attribute Distance4103_THR_102 real
@attribute Distance4104_THR_102 real
@attribute Distance4105_THR_102 real
@attribute Distance4106_THR_102 real
@attribute Distance4107_THR_102 real
@attribute Distance4108_THR_102 real
@attribute Distance4223_THR_102 real
@attribute Distance4224_THR_102 real
@attribute Distance4225_THR_102 real
@attribute Distance4226_THR_102 real
@attribute Distance4227_THR_102 real
@attribute Distance4228_THR_102 real
@attribute Distance4229_THR_102 real
@attribute Distance4344_THR_102 real
@attribute Distance4346_THR_102 real
@attribute Distance4347_THR_102 real
@attribute Distance4348_THR_102 real
@attribute Distance4349_THR_102 real
@attribute Distance4350_THR_102 real
@attribute Distance4467_THR_102 real
@attribute Distance4468_THR_102 real
@attribute Distance4469_THR_102 real
@attribute Distance4470_THR_102 real
@attribute Distance4471_THR_102 real
@attribute Distance4588_THR_102 real
@attribute Distance4589_THR_102 real
@attribute Distance4590_THR_102 real
@attribute Distance4591_THR_102 real
@attribute Distance4709_THR_102 real
@attribute Distance2462_LYS_139 real
@attribute Distance2582_LYS_139 real
@attribute Distance2583_LYS_139 real
@attribute Distance2584_LYS_139 real
@attribute Distance2703_LYS_139 real
@attribute Distance2704_LYS_139 real
@attribute Distance2820_LYS_139 real
@attribute Distance2821_LYS_139 real
@attribute Distance2822_LYS_139 real
@attribute Distance2823_LYS_139 real
@attribute Distance2824_LYS_139 real
@attribute Distance2825_LYS_139 real
@attribute Distance2826_LYS_139 real
@attribute Distance2941_LYS_139 real
@attribute Distance2942_LYS_139 real
@attribute Distance2943_LYS_139 real
@attribute Distance2944_LYS_139 real
@attribute Distance2945_LYS_139 real
@attribute Distance2946_LYS_139 real
@attribute Distance3063_LYS_139 real
@attribute Distance3064_LYS_139 real
@attribute Distance3065_LYS_139 real
@attribute Distance3066_LYS_139 real
@attribute Distance3067_LYS_139 real
@attribute Distance3068_LYS_139 real
@attribute Distance3183_LYS_139 real
@attribute Distance3184_LYS_139 real
@attribute Distance3185_LYS_139 real
@attribute Distance3186_LYS_139 real
@attribute Distance3187_LYS_139 real
@attribute Distance3188_LYS_139 real
@attribute Distance3189_LYS_139 real
@attribute Distance3190_LYS_139 real
@attribute Distance3305_LYS_139 real
@attribute Distance3306_LYS_139 real
@attribute Distance3307_LYS_139 real
@attribute Distance3308_LYS_139 real
@attribute Distance3309_LYS_139 real
@attribute Distance3310_LYS_139 real
@attribute Distance3427_LYS_139 real
@attribute Distance3428_LYS_139 real
@attribute Distance3429_LYS_139 real
@attribute Distance3430_LYS_139 real
@attribute Distance3548_LYS_139 real
@attribute Distance3549_LYS_139 real
@attribute Distance3550_LYS_139 real
@attribute Distance3551_LYS_139 real
@attribute Distance3669_LYS_139 real
@attribute Distance3670_LYS_139 real
@attribute Distance2463_ALA_138 real
@attribute Distance2464_ALA_138 real
@attribute Distance2465_ALA_138 real
@attribute Distance2585_ALA_138 real
@attribute Distance2586_ALA_138 real
@attribute Distance2587_ALA_138 real
@attribute Distance2705_ALA_138 real
@attribute Distance2706_ALA_138 real
@attribute Distance2707_ALA_138 real
@attribute Distance2708_ALA_138 real
@attribute Distance2827_ALA_138 real
@attribute Distance2828_ALA_138 real
@attribute Distance2829_ALA_138 real
@attribute Distance2830_ALA_138 real
@attribute Distance2947_ALA_138 real
@attribute Distance2948_ALA_138 real
@attribute Distance2949_ALA_138 real
@attribute Distance2950_ALA_138 real
@attribute Distance2951_ALA_138 real
@attribute Distance2952_ALA_138 real
@attribute Distance3069_ALA_138 real
@attribute Distance3070_ALA_138 real
@attribute Distance3071_ALA_138 real
@attribute Distance3072_ALA_138 real
@attribute Distance3073_ALA_138 real
@attribute Distance3074_ALA_138 real
@attribute Distance3075_ALA_138 real
@attribute Distance3191_ALA_138 real
@attribute Distance3192_ALA_138 real
@attribute Distance3193_ALA_138 real
@attribute Distance3194_ALA_138 real
@attribute Distance3195_ALA_138 real
@attribute Distance3311_ALA_138 real
@attribute Distance3312_ALA_138 real
@attribute Distance3313_ALA_138 real
@attribute Distance3314_ALA_138 real
@attribute Distance3315_ALA_138 real
@attribute Distance3316_ALA_138 real
@attribute Distance3433_ALA_138 real
@attribute Distance3434_ALA_138 real
@attribute Distance3435_ALA_138 real
@attribute Distance3436_ALA_138 real
@attribute Distance3437_ALA_138 real
@attribute Distance3555_ALA_138 real
@attribute Distance3556_ALA_138 real
@attribute Distance3557_ALA_138 real
@attribute Distance3558_ALA_138 real
@attribute Distance_LEU_206 real
@attribute Distance5470_LYS_132 real
@attribute Distance5589_LYS_132 real
@attribute Distance5591_LYS_132 real
@attribute Distance5706_LYS_132 real
@attribute Distance5708_LYS_132 real
@attribute Distance5710_LYS_132 real
@attribute Distance5712_LYS_132 real
@attribute Distance5829_LYS_132 real
@attribute Distance5831_LYS_132 real
@attribute Distance5950_LYS_132 real
@attribute Distance5952_LYS_132 real
@attribute Distance5954_LYS_132 real
@attribute Distance_LEU_201 real
@attribute Distance2296_ARG_110 real
@attribute Distance2416_ARG_110 real
@attribute Distance2417_ARG_110 real
@attribute Distance2421_ARG_110 real
@attribute Distance2538_ARG_110 real
@attribute Distance2542_ARG_110 real
@attribute Distance2659_ARG_110 real
@attribute Distance2663_ARG_110 real
@attribute Distance2664_ARG_110 real
@attribute Distance2785_ARG_110 real
@attribute Distance2786_ARG_110 real
@attribute Distance2900_ARG_110 real
@attribute Distance2901_ARG_110 real
@attribute Distance2905_ARG_110 real
@attribute Distance2906_ARG_110 real
@attribute Distance3021_ARG_110 real
@attribute Distance3022_ARG_110 real
@attribute Distance3144_ARG_110 real
@attribute Distance3264_ARG_110 real
@attribute Distance3420_SER_121 real
@attribute Distance3421_SER_121 real
@attribute Distance3422_SER_121 real
@attribute Distance3541_SER_121 real
@attribute Distance3542_SER_121 real
@attribute Distance3543_SER_121 real
@attribute Distance3544_SER_121 real
@attribute Distance3663_SER_121 real
@attribute Distance3664_SER_121 real
@attribute Distance3665_SER_121 real
@attribute Distance3666_SER_121 real
@attribute Distance3785_SER_121 real
@attribute Distance3786_SER_121 real
@attribute Distance3787_SER_121 real
@attribute Distance3906_SER_121 real
@attribute Distance3907_SER_121 real
@attribute Distance3908_SER_121 real
@attribute Distance4028_SER_121 real
@attribute Distance4149_SER_121 real
@attribute Distance1549_PRO_153 real
@attribute Distance1668_PRO_153 real
@attribute Distance1670_PRO_153 real
@attribute Distance1672_PRO_153 real
@attribute Distance1789_PRO_153 real
@attribute Distance1791_PRO_153 real
@attribute Distance1793_PRO_153 real
@attribute Distance1795_PRO_153 real
@attribute Distance1909_PRO_153 real
@attribute Distance1910_PRO_153 real
@attribute Distance1911_PRO_153 real
@attribute Distance1912_PRO_153 real
@attribute Distance1913_PRO_153 real
@attribute Distance1914_PRO_153 real
@attribute Distance1915_PRO_153 real
@attribute Distance1916_PRO_153 real
@attribute Distance2030_PRO_153 real
@attribute Distance2031_PRO_153 real
@attribute Distance2032_PRO_153 real
@attribute Distance2033_PRO_153 real
@attribute Distance2034_PRO_153 real
@attribute Distance2035_PRO_153 real
@attribute Distance2151_PRO_153 real
@attribute Distance2153_PRO_153 real
@attribute Distance2154_PRO_153 real
@attribute Distance1917_PRO_152 real
@attribute Distance2036_PRO_152 real
@attribute Distance2037_PRO_152 real
@attribute Distance2038_PRO_152 real
@attribute Distance2039_PRO_152 real
@attribute Distance2040_PRO_152 real
@attribute Distance2155_PRO_152 real
@attribute Distance2156_PRO_152 real
@attribute Distance2157_PRO_152 real
@attribute Distance2158_PRO_152 real
@attribute Distance2159_PRO_152 real
@attribute Distance2160_PRO_152 real
@attribute Distance2161_PRO_152 real
@attribute Distance2275_PRO_152 real
@attribute Distance2276_PRO_152 real
@attribute Distance2277_PRO_152 real
@attribute Distance2278_PRO_152 real
@attribute Distance2279_PRO_152 real
@attribute Distance2280_PRO_152 real
@attribute Distance2281_PRO_152 real
@attribute Distance2398_PRO_152 real
@attribute Distance2399_PRO_152 real
@attribute Distance2400_PRO_152 real
@attribute Distance2520_PRO_152 real
@attribute Distance1676_PRO_151 real
@attribute Distance1797_PRO_151 real
@attribute Distance1918_PRO_151 real
@attribute Distance_MET_237 real
@attribute Distance_THR_256 real
@attribute Distance_ASP_228 real
@attribute Distance_VAL_197 real
@attribute Distance_THR_253 real
@attribute Distance3757_ASN_131 real
@attribute Distance3876_ASN_131 real
@attribute Distance3877_ASN_131 real
@attribute Distance3878_ASN_131 real
@attribute Distance3879_ASN_131 real
@attribute Distance3996_ASN_131 real
@attribute Distance3997_ASN_131 real
@attribute Distance3998_ASN_131 real
@attribute Distance3999_ASN_131 real
@attribute Distance4000_ASN_131 real
@attribute Distance4117_ASN_131 real
@attribute Distance4118_ASN_131 real
@attribute Distance4119_ASN_131 real
@attribute Distance4120_ASN_131 real
@attribute Distance4121_ASN_131 real
@attribute Distance4122_ASN_131 real
@attribute Distance4238_ASN_131 real
@attribute Distance4239_ASN_131 real
@attribute Distance4240_ASN_131 real
@attribute Distance4241_ASN_131 real
@attribute Distance4242_ASN_131 real
@attribute Distance4243_ASN_131 real
@attribute Distance4359_ASN_131 real
@attribute Distance4360_ASN_131 real
@attribute Distance4361_ASN_131 real
@attribute Distance4362_ASN_131 real
@attribute Distance4363_ASN_131 real
@attribute Distance4364_ASN_131 real
@attribute Distance4365_ASN_131 real
@attribute Distance4480_ASN_131 real
@attribute Distance4481_ASN_131 real
@attribute Distance4482_ASN_131 real
@attribute Distance4483_ASN_131 real
@attribute Distance4484_ASN_131 real
@attribute Distance4485_ASN_131 real
@attribute Distance4600_ASN_131 real
@attribute Distance4601_ASN_131 real
@attribute Distance4602_ASN_131 real
@attribute Distance4603_ASN_131 real
@attribute Distance4604_ASN_131 real
@attribute Distance4605_ASN_131 real
@attribute Distance4606_ASN_131 real
@attribute Distance4607_ASN_131 real
@attribute Distance4721_ASN_131 real
@attribute Distance4722_ASN_131 real
@attribute Distance4723_ASN_131 real
@attribute Distance4724_ASN_131 real
@attribute Distance4725_ASN_131 real
@attribute Distance4726_ASN_131 real
@attribute Distance4727_ASN_131 real
@attribute Distance4844_ASN_131 real
@attribute Distance4845_ASN_131 real
@attribute Distance4846_ASN_131 real
@attribute Distance4847_ASN_131 real
@attribute Distance4848_ASN_131 real
@attribute Distance4964_ASN_131 real
@attribute Distance4965_ASN_131 real
@attribute Distance4966_ASN_131 real
@attribute Distance4967_ASN_131 real
@attribute Distance4968_ASN_131 real
@attribute Distance4969_ASN_131 real
@attribute Distance5085_ASN_131 real
@attribute Distance5086_ASN_131 real
@attribute Distance4006_ALA_129 real
@attribute Distance4007_ALA_129 real
@attribute Distance4125_ALA_129 real
@attribute Distance4126_ALA_129 real
@attribute Distance4127_ALA_129 real
@attribute Distance4128_ALA_129 real
@attribute Distance4245_ALA_129 real
@attribute Distance4246_ALA_129 real
@attribute Distance4247_ALA_129 real
@attribute Distance4248_ALA_129 real
@attribute Distance4249_ALA_129 real
@attribute Distance4250_ALA_129 real
@attribute Distance4366_ALA_129 real
@attribute Distance4367_ALA_129 real
@attribute Distance4368_ALA_129 real
@attribute Distance4369_ALA_129 real
@attribute Distance4370_ALA_129 real
@attribute Distance4371_ALA_129 real
@attribute Distance4486_ALA_129 real
@attribute Distance4487_ALA_129 real
@attribute Distance4488_ALA_129 real
@attribute Distance4489_ALA_129 real
@attribute Distance4490_ALA_129 real
@attribute Distance4491_ALA_129 real
@attribute Distance4608_ALA_129 real
@attribute Distance4609_ALA_129 real
@attribute Distance4610_ALA_129 real
@attribute Distance4611_ALA_129 real
@attribute Distance4612_ALA_129 real
@attribute Distance4613_ALA_129 real
@attribute Distance4729_ALA_129 real
@attribute Distance4730_ALA_129 real
@attribute Distance4731_ALA_129 real
@attribute Distance4733_ALA_129 real
@attribute Distance4852_ALA_129 real
@attribute Distance1586_GLN_144 real
@attribute Distance1588_GLN_144 real
@attribute Distance1707_GLN_144 real
@attribute Distance1709_GLN_144 real
@attribute Distance1711_GLN_144 real
@attribute Distance1827_GLN_144 real
@attribute Distance1828_GLN_144 real
@attribute Distance1829_GLN_144 real
@attribute Distance1830_GLN_144 real
@attribute Distance1831_GLN_144 real
@attribute Distance1948_GLN_144 real
@attribute Distance1949_GLN_144 real
@attribute Distance1950_GLN_144 real
@attribute Distance1951_GLN_144 real
@attribute Distance1952_GLN_144 real
@attribute Distance1953_GLN_144 real
@attribute Distance2069_GLN_144 real
@attribute Distance2070_GLN_144 real
@attribute Distance2071_GLN_144 real
@attribute Distance2073_GLN_144 real
@attribute Distance2188_GLN_144 real
@attribute Distance2189_GLN_144 real
@attribute Distance2190_GLN_144 real
@attribute Distance2191_GLN_144 real
@attribute Distance2192_GLN_144 real
@attribute Distance2193_GLN_144 real
@attribute Distance2309_GLN_144 real
@attribute Distance2310_GLN_144 real
@attribute Distance2311_GLN_144 real
@attribute Distance2312_GLN_144 real
@attribute Distance2314_GLN_144 real
@attribute Distance2431_GLN_144 real
@attribute Distance_ASP_186 real
@attribute Distance_ASP_184 real
@attribute Distance_PHE_212 real
@attribute Distance3659_LYS_120 real
@attribute Distance3661_LYS_120 real
@attribute Distance3662_LYS_120 real
@attribute Distance3780_LYS_120 real
@attribute Distance3781_LYS_120 real
@attribute Distance3782_LYS_120 real
@attribute Distance3783_LYS_120 real
@attribute Distance3784_LYS_120 real
@attribute Distance3902_LYS_120 real
@attribute Distance3903_LYS_120 real
@attribute Distance3904_LYS_120 real
@attribute Distance3905_LYS_120 real
@attribute Distance4022_LYS_120 real
@attribute Distance4023_LYS_120 real
@attribute Distance4024_LYS_120 real
@attribute Distance4025_LYS_120 real
@attribute Distance4026_LYS_120 real
@attribute Distance4027_LYS_120 real
@attribute Distance4144_LYS_120 real
@attribute Distance4145_LYS_120 real
@attribute Distance4146_LYS_120 real
@attribute Distance4147_LYS_120 real
@attribute Distance4148_LYS_120 real
@attribute Distance4264_LYS_120 real
@attribute Distance4265_LYS_120 real
@attribute Distance4266_LYS_120 real
@attribute Distance4267_LYS_120 real
@attribute Distance4268_LYS_120 real
@attribute Distance4269_LYS_120 real
@attribute Distance4270_LYS_120 real
@attribute Distance4387_LYS_120 real
@attribute Distance4388_LYS_120 real
@attribute Distance4389_LYS_120 real
@attribute Distance4390_LYS_120 real
@attribute Distance4510_LYS_120 real
@attribute Distance3747_ARG_267 real
@attribute Distance3849_ARG_267 real
@attribute Distance4091_ARG_267 real
@attribute Distance4092_ARG_267 real
@attribute Distance4094_ARG_267 real
@attribute Distance4213_ARG_267 real
@attribute Distance4214_ARG_267 real
@attribute Distance4215_ARG_267 real
@attribute Distance4216_ARG_267 real
@attribute Distance4217_ARG_267 real
@attribute Distance4218_ARG_267 real
@attribute Distance4334_ARG_267 real
@attribute Distance4335_ARG_267 real
@attribute Distance4336_ARG_267 real
@attribute Distance4337_ARG_267 real
@attribute Distance4338_ARG_267 real
@attribute Distance4339_ARG_267 real
@attribute Distance4454_ARG_267 real
@attribute Distance4456_ARG_267 real
@attribute Distance4457_ARG_267 real
@attribute Distance4458_ARG_267 real
@attribute Distance4575_ARG_267 real
@attribute Distance4578_ARG_267 real
@attribute Distance4579_ARG_267 real
@attribute Distance4580_ARG_267 real
@attribute Distance2563_SER_116 real
@attribute Distance2564_SER_116 real
@attribute Distance2565_SER_116 real
@attribute Distance2685_SER_116 real
@attribute Distance2686_SER_116 real
@attribute Distance2687_SER_116 real
@attribute Distance2688_SER_116 real
@attribute Distance2807_SER_116 real
@attribute Distance2808_SER_116 real
@attribute Distance2927_SER_116 real
@attribute Distance2928_SER_116 real
@attribute Distance2929_SER_116 real
@attribute Distance2930_SER_116 real
@attribute Distance3049_SER_116 real
@attribute Distance3050_SER_116 real
@attribute Distance3051_SER_116 real
@attribute Distance3171_SER_116 real
@attribute Distance3172_SER_116 real
@attribute Distance3293_SER_116 real
@attribute Distance1477_PRO_142 real
@attribute Distance1596_PRO_142 real
@attribute Distance1598_PRO_142 real
@attribute Distance1717_PRO_142 real
@attribute Distance1719_PRO_142 real
@attribute Distance1721_PRO_142 real
@attribute Distance1723_PRO_142 real
@attribute Distance1725_PRO_142 real
@attribute Distance1841_PRO_142 real
@attribute Distance1842_PRO_142 real
@attribute Distance1843_PRO_142 real
@attribute Distance1844_PRO_142 real
@attribute Distance1845_PRO_142 real
@attribute Distance1846_PRO_142 real
@attribute Distance1963_PRO_142 real
@attribute Distance1964_PRO_142 real
@attribute Distance1965_PRO_142 real
@attribute Distance2084_PRO_142 real
@attribute Distance2085_PRO_142 real
@attribute Distance2086_PRO_142 real
@attribute Distance2087_PRO_142 real
@attribute Distance2088_PRO_142 real
@attribute Distance2205_PRO_142 real
@attribute Distance2206_PRO_142 real
@attribute Distance2207_PRO_142 real
@attribute Distance2208_PRO_142 real
@attribute Distance2209_PRO_142 real
@attribute Distance2210_PRO_142 real
@attribute Distance2325_PRO_142 real
@attribute Distance2326_PRO_142 real
@attribute Distance2327_PRO_142 real
@attribute Distance2328_PRO_142 real
@attribute Distance2329_PRO_142 real
@attribute Distance2330_PRO_142 real
@attribute Distance2445_PRO_142 real
@attribute Distance2446_PRO_142 real
@attribute Distance2447_PRO_142 real
@attribute Distance2448_PRO_142 real
@attribute Distance2449_PRO_142 real
@attribute Distance2450_PRO_142 real
@attribute Distance2566_PRO_142 real
@attribute Distance2567_PRO_142 real
@attribute Distance2571_PRO_142 real
@attribute Distance_VAL_225 real
@attribute Distance_ILE_232 real
@attribute Distance4861_ASN_288 real
@attribute Distance4863_ASN_288 real
@attribute Distance4864_ASN_288 real
@attribute Distance4980_ASN_288 real
@attribute Distance4981_ASN_288 real
@attribute Distance4984_ASN_288 real
@attribute Distance4985_ASN_288 real
@attribute Distance5105_ASN_288 real
@attribute Distance5106_ASN_288 real
@attribute Distance5222_ASN_288 real
@attribute Distance5223_ASN_288 real
@attribute Distance5225_ASN_288 real
@attribute Distance5342_ASN_288 real
@attribute Distance5343_ASN_288 real
@attribute Distance5345_ASN_288 real
@attribute Distance5465_ASN_288 real
@attribute Distance5466_ASN_288 real
@attribute Distance5585_ASN_288 real
@attribute Distance3303_GLN_136 real
@attribute Distance3304_GLN_136 real
@attribute Distance3423_GLN_136 real
@attribute Distance3424_GLN_136 real
@attribute Distance3425_GLN_136 real
@attribute Distance3426_GLN_136 real
@attribute Distance3545_GLN_136 real
@attribute Distance3546_GLN_136 real
@attribute Distance3547_GLN_136 real
@attribute Distance3667_GLN_136 real
@attribute Distance3668_GLN_136 real
@attribute Distance3671_GLN_136 real
@attribute Distance3788_GLN_136 real
@attribute Distance3789_GLN_136 real
@attribute Distance3790_GLN_136 real
@attribute Distance3791_GLN_136 real
@attribute Distance3909_GLN_136 real
@attribute Distance3910_GLN_136 real
@attribute Distance3911_GLN_136 real
@attribute Distance3912_GLN_136 real
@attribute Distance4030_GLN_136 real
@attribute Distance4031_GLN_136 real
@attribute Distance4032_GLN_136 real
@attribute Distance3294_ALA_119 real
@attribute Distance3296_ALA_119 real
@attribute Distance3414_ALA_119 real
@attribute Distance3415_ALA_119 real
@attribute Distance3416_ALA_119 real
@attribute Distance3417_ALA_119 real
@attribute Distance3535_ALA_119 real
@attribute Distance3536_ALA_119 real
@attribute Distance3537_ALA_119 real
@attribute Distance3538_ALA_119 real
@attribute Distance3539_ALA_119 real
@attribute Distance3657_ALA_119 real
@attribute Distance3658_ALA_119 real
@attribute Distance3660_ALA_119 real
@attribute Distance4151_ALA_276 real
@attribute Distance4271_ALA_276 real
@attribute Distance4272_ALA_276 real
@attribute Distance4273_ALA_276 real
@attribute Distance4393_ALA_276 real
@attribute Distance4394_ALA_276 real
@attribute Distance4514_ALA_276 real
@attribute Distance4517_ALA_276 real
@attribute Distance4635_ALA_276 real
@attribute Distance4636_ALA_276 real
@attribute Distance4637_ALA_276 real
@attribute Distance4638_ALA_276 real
@attribute Distance4755_ALA_276 real
@attribute Distance4756_ALA_276 real
@attribute Distance4757_ALA_276 real
@attribute Distance4758_ALA_276 real
@attribute Distance4879_ALA_276 real
@attribute Distance4880_ALA_276 real
@attribute Distance3873_SER_269 real
@attribute Distance3987_SER_269 real
@attribute Distance3989_SER_269 real
@attribute Distance3995_SER_269 real
@attribute Distance4110_SER_269 real
@attribute Distance4111_SER_269 real
@attribute Distance4112_SER_269 real
@attribute Distance4231_SER_269 real
@attribute Distance4232_SER_269 real
@attribute Distance4233_SER_269 real
@attribute Distance4351_SER_269 real
@attribute Distance4352_SER_269 real
@attribute Distance4353_SER_269 real
@attribute Distance4354_SER_269 real
@attribute Distance4358_SER_269 real
@attribute Distance4473_SER_269 real
@attribute Distance4474_SER_269 real
@attribute Distance4475_SER_269 real
@attribute Distance4479_SER_269 real
@attribute Distance4592_SER_269 real
@attribute Distance4594_SER_269 real
@attribute Distance4595_SER_269 real
@attribute Distance4832_SER_269 real
@attribute Distance4837_SER_269 real
@attribute Distance4843_SER_269 real
@attribute Distance4953_SER_269 real
@attribute Distance4956_SER_269 real
@attribute Distance4957_SER_269 real
@attribute Distance4958_SER_269 real
@attribute Distance5073_SER_269 real
@attribute Distance5074_SER_269 real
@attribute Distance5076_SER_269 real
@attribute Distance5077_SER_269 real
@attribute Distance5078_SER_269 real
@attribute Distance5084_SER_269 real
@attribute Distance5197_SER_269 real
@attribute Distance5205_SER_269 real
@attribute Distance2648_SER_106 real
@attribute Distance2649_SER_106 real
@attribute Distance2766_SER_106 real
@attribute Distance2767_SER_106 real
@attribute Distance2768_SER_106 real
@attribute Distance2769_SER_106 real
@attribute Distance2770_SER_106 real
@attribute Distance2771_SER_106 real
@attribute Distance2772_SER_106 real
@attribute Distance2887_SER_106 real
@attribute Distance2888_SER_106 real
@attribute Distance2889_SER_106 real
@attribute Distance2890_SER_106 real
@attribute Distance2891_SER_106 real
@attribute Distance2892_SER_106 real
@attribute Distance3009_SER_106 real
@attribute Distance3010_SER_106 real
@attribute Distance3011_SER_106 real
@attribute Distance3012_SER_106 real
@attribute Distance3013_SER_106 real
@attribute Distance3130_SER_106 real
@attribute Distance3131_SER_106 real
@attribute Distance3132_SER_106 real
@attribute Distance3133_SER_106 real
@attribute Distance3252_SER_106 real
@attribute Distance_VAL_218 real
@attribute Distance_SER_261 real
@attribute Distance_VAL_217 real
@attribute Distance_SER_260 real
@attribute Distance3160_TYR_126 real
@attribute Distance3161_TYR_126 real
@attribute Distance3278_TYR_126 real
@attribute Distance3279_TYR_126 real
@attribute Distance3280_TYR_126 real
@attribute Distance3281_TYR_126 real
@attribute Distance3282_TYR_126 real
@attribute Distance3283_TYR_126 real
@attribute Distance3398_TYR_126 real
@attribute Distance3399_TYR_126 real
@attribute Distance3400_TYR_126 real
@attribute Distance3401_TYR_126 real
@attribute Distance3402_TYR_126 real
@attribute Distance3403_TYR_126 real
@attribute Distance3404_TYR_126 real
@attribute Distance3405_TYR_126 real
@attribute Distance3406_TYR_126 real
@attribute Distance3407_TYR_126 real
@attribute Distance3517_TYR_126 real
@attribute Distance3518_TYR_126 real
@attribute Distance3519_TYR_126 real
@attribute Distance3520_TYR_126 real
@attribute Distance3525_TYR_126 real
@attribute Distance3526_TYR_126 real
@attribute Distance3527_TYR_126 real
@attribute Distance3637_TYR_126 real
@attribute Distance3638_TYR_126 real
@attribute Distance3639_TYR_126 real
@attribute Distance3640_TYR_126 real
@attribute Distance3758_TYR_126 real
@attribute Distance3759_TYR_126 real
@attribute Distance3760_TYR_126 real
@attribute Distance3880_TYR_126 real
@attribute Distance3881_TYR_126 real
@attribute Distance4001_TYR_126 real
@attribute Distance4002_TYR_126 real
@attribute Distance3047_GLY_117 real
@attribute Distance3048_GLY_117 real
@attribute Distance3167_GLY_117 real
@attribute Distance3168_GLY_117 real
@attribute Distance3169_GLY_117 real
@attribute Distance3170_GLY_117 real
@attribute Distance3289_GLY_117 real
@attribute Distance3290_GLY_117 real
@attribute Distance3291_GLY_117 real
@attribute Distance3292_GLY_117 real
@attribute Distance3408_GLY_117 real
@attribute Distance3409_GLY_117 real
@attribute Distance3410_GLY_117 real
@attribute Distance3411_GLY_117 real
@attribute Distance3530_GLY_117 real
@attribute Distance3531_GLY_117 real
@attribute Distance_ASP_208 real
@attribute Distance2308_GLY_112 real
@attribute Distance2427_GLY_112 real
@attribute Distance2428_GLY_112 real
@attribute Distance2429_GLY_112 real
@attribute Distance2430_GLY_112 real
@attribute Distance2546_GLY_112 real
@attribute Distance2547_GLY_112 real
@attribute Distance2548_GLY_112 real
@attribute Distance2549_GLY_112 real
@attribute Distance2550_GLY_112 real
@attribute Distance2551_GLY_112 real
@attribute Distance2668_GLY_112 real
@attribute Distance2669_GLY_112 real
@attribute Distance2670_GLY_112 real
@attribute Distance2671_GLY_112 real
@attribute Distance2790_GLY_112 real
@attribute Distance2791_GLY_112 real
@attribute Distance2792_GLY_112 real
@attribute Distance2912_GLY_112 real
@attribute Distance2913_GLY_112 real
@attribute Distance_ASP_207 real
@attribute Distance_THR_231 real
@attribute Distance_THR_230 real
@attribute Distance_VAL_172 real
@attribute Distance4100_LYS_101 real
@attribute Distance4101_LYS_101 real
@attribute Distance4220_LYS_101 real
@attribute Distance4221_LYS_101 real
@attribute Distance4222_LYS_101 real
@attribute Distance4340_LYS_101 real
@attribute Distance4341_LYS_101 real
@attribute Distance4342_LYS_101 real
@attribute Distance4343_LYS_101 real
@attribute Distance4345_LYS_101 real
@attribute Distance4459_LYS_101 real
@attribute Distance4460_LYS_101 real
@attribute Distance4461_LYS_101 real
@attribute Distance4462_LYS_101 real
@attribute Distance4463_LYS_101 real
@attribute Distance4464_LYS_101 real
@attribute Distance4465_LYS_101 real
@attribute Distance4466_LYS_101 real
@attribute Distance4581_LYS_101 real
@attribute Distance4582_LYS_101 real
@attribute Distance4583_LYS_101 real
@attribute Distance4584_LYS_101 real
@attribute Distance4585_LYS_101 real
@attribute Distance4586_LYS_101 real
@attribute Distance4587_LYS_101 real
@attribute Distance4702_LYS_101 real
@attribute Distance4703_LYS_101 real
@attribute Distance4704_LYS_101 real
@attribute Distance4705_LYS_101 real
@attribute Distance4706_LYS_101 real
@attribute Distance4707_LYS_101 real
@attribute Distance4708_LYS_101 real
@attribute Distance4823_LYS_101 real
@attribute Distance4824_LYS_101 real
@attribute Distance4825_LYS_101 real
@attribute Distance4826_LYS_101 real
@attribute Distance4827_LYS_101 real
@attribute Distance4828_LYS_101 real
@attribute Distance4829_LYS_101 real
@attribute Distance4945_LYS_101 real
@attribute Distance4946_LYS_101 real
@attribute Distance4947_LYS_101 real
@attribute Distance4948_LYS_101 real
@attribute Distance4949_LYS_101 real
@attribute Distance4950_LYS_101 real
@attribute Distance5067_LYS_101 real
@attribute Distance5068_LYS_101 real
@attribute Distance5069_LYS_101 real
@attribute Distance4565_PRO_98 real
@attribute Distance4566_PRO_98 real
@attribute Distance4568_PRO_98 real
@attribute Distance4569_PRO_98 real
@attribute Distance4570_PRO_98 real
@attribute Distance4571_PRO_98 real
@attribute Distance4572_PRO_98 real
@attribute Distance4573_PRO_98 real
@attribute Distance4574_PRO_98 real
@attribute Distance4690_PRO_98 real
@attribute Distance4691_PRO_98 real
@attribute Distance4692_PRO_98 real
@attribute Distance4693_PRO_98 real
@attribute Distance4694_PRO_98 real
@attribute Distance4811_PRO_98 real
@attribute Distance4812_PRO_98 real
@attribute Distance4813_PRO_98 real
@attribute Distance4814_PRO_98 real
@attribute Distance4815_PRO_98 real
@attribute Distance5179_PRO_98 real
@attribute Distance_ARG_249 real
@attribute Distance3431_LEU_137 real
@attribute Distance3432_LEU_137 real
@attribute Distance3552_LEU_137 real
@attribute Distance3553_LEU_137 real
@attribute Distance3554_LEU_137 real
@attribute Distance3672_LEU_137 real
@attribute Distance3673_LEU_137 real
@attribute Distance3674_LEU_137 real
@attribute Distance3675_LEU_137 real
@attribute Distance3676_LEU_137 real
@attribute Distance3677_LEU_137 real
@attribute Distance3678_LEU_137 real
@attribute Distance3679_LEU_137 real
@attribute Distance3792_LEU_137 real
@attribute Distance3793_LEU_137 real
@attribute Distance3794_LEU_137 real
@attribute Distance3795_LEU_137 real
@attribute Distance3796_LEU_137 real
@attribute Distance3797_LEU_137 real
@attribute Distance3798_LEU_137 real
@attribute Distance3799_LEU_137 real
@attribute Distance3800_LEU_137 real
@attribute Distance3801_LEU_137 real
@attribute Distance3802_LEU_137 real
@attribute Distance3803_LEU_137 real
@attribute Distance3913_LEU_137 real
@attribute Distance3914_LEU_137 real
@attribute Distance3915_LEU_137 real
@attribute Distance3916_LEU_137 real
@attribute Distance3917_LEU_137 real
@attribute Distance3918_LEU_137 real
@attribute Distance3919_LEU_137 real
@attribute Distance3920_LEU_137 real
@attribute Distance3921_LEU_137 real
@attribute Distance3922_LEU_137 real
@attribute Distance3923_LEU_137 real
@attribute Distance4033_LEU_137 real
@attribute Distance4034_LEU_137 real
@attribute Distance4035_LEU_137 real
@attribute Distance4036_LEU_137 real
@attribute Distance4037_LEU_137 real
@attribute Distance4038_LEU_137 real
@attribute Distance4039_LEU_137 real
@attribute Distance4040_LEU_137 real
@attribute Distance4041_LEU_137 real
@attribute Distance4042_LEU_137 real
@attribute Distance4043_LEU_137 real
@attribute Distance4044_LEU_137 real
@attribute Distance4153_LEU_137 real
@attribute Distance4154_LEU_137 real
@attribute Distance4155_LEU_137 real
@attribute Distance4156_LEU_137 real
@attribute Distance4157_LEU_137 real
@attribute Distance4158_LEU_137 real
@attribute Distance4159_LEU_137 real
@attribute Distance4160_LEU_137 real
@attribute Distance4161_LEU_137 real
@attribute Distance4162_LEU_137 real
@attribute Distance4163_LEU_137 real
@attribute Distance4275_LEU_137 real
@attribute Distance4278_LEU_137 real
@attribute Distance4279_LEU_137 real
@attribute Distance4280_LEU_137 real
@attribute Distance4281_LEU_137 real
@attribute Distance4282_LEU_137 real
@attribute Distance4283_LEU_137 real
@attribute Distance4402_LEU_137 real
@attribute Distance4403_LEU_137 real
@attribute Distance_ARG_248 real
@attribute Distance4014_GLU_287 real
@attribute Distance4132_GLU_287 real
@attribute Distance4133_GLU_287 real
@attribute Distance4134_GLU_287 real
@attribute Distance4135_GLU_287 real
@attribute Distance4254_GLU_287 real
@attribute Distance4255_GLU_287 real
@attribute Distance4256_GLU_287 real
@attribute Distance4618_GLU_287 real
@attribute Distance4621_GLU_287 real
@attribute Distance4737_GLU_287 real
@attribute Distance4738_GLU_287 real
@attribute Distance4739_GLU_287 real
@attribute Distance4740_GLU_287 real
@attribute Distance4741_GLU_287 real
@attribute Distance4742_GLU_287 real
@attribute Distance4859_GLU_287 real
@attribute Distance4860_GLU_287 real
@attribute Distance4862_GLU_287 real
@attribute Distance4865_GLU_287 real
@attribute Distance4979_GLU_287 real
@attribute Distance4982_GLU_287 real
@attribute Distance4983_GLU_287 real
@attribute Distance4986_GLU_287 real
@attribute Distance5100_GLU_287 real
@attribute Distance5101_GLU_287 real
@attribute Distance5102_GLU_287 real
@attribute Distance5103_GLU_287 real
@attribute Distance5104_GLU_287 real
@attribute Distance5224_GLU_287 real
@attribute Distance4131_GLU_286 real
@attribute Distance4251_GLU_286 real
@attribute Distance4252_GLU_286 real
@attribute Distance4253_GLU_286 real
@attribute Distance4372_GLU_286 real
@attribute Distance4373_GLU_286 real
@attribute Distance4374_GLU_286 real
@attribute Distance4375_GLU_286 real
@attribute Distance4376_GLU_286 real
@attribute Distance4492_GLU_286 real
@attribute Distance4493_GLU_286 real
@attribute Distance4494_GLU_286 real
@attribute Distance4495_GLU_286 real
@attribute Distance4496_GLU_286 real
@attribute Distance4497_GLU_286 real
@attribute Distance4498_GLU_286 real
@attribute Distance4614_GLU_286 real
@attribute Distance4615_GLU_286 real
@attribute Distance4616_GLU_286 real
@attribute Distance4617_GLU_286 real
@attribute Distance5461_GLU_286 real
@attribute Distance5462_GLU_286 real
@attribute Distance5583_GLU_286 real
@attribute Distance4625_GLU_285 real
@attribute Distance4866_GLU_285 real
@attribute Distance4867_GLU_285 real
@attribute Distance4868_GLU_285 real
@attribute Distance5347_GLU_285 real
@attribute Distance5348_GLU_285 real
@attribute Distance5349_GLU_285 real
@attribute Distance5350_GLU_285 real
@attribute Distance5468_GLU_285 real
@attribute Distance5469_GLU_285 real
@attribute Distance3521_PRO_128 real
@attribute Distance3522_PRO_128 real
@attribute Distance3523_PRO_128 real
@attribute Distance3524_PRO_128 real
@attribute Distance3641_PRO_128 real
@attribute Distance3642_PRO_128 real
@attribute Distance3643_PRO_128 real
@attribute Distance3644_PRO_128 real
@attribute Distance3645_PRO_128 real
@attribute Distance3646_PRO_128 real
@attribute Distance3647_PRO_128 real
@attribute Distance3761_PRO_128 real
@attribute Distance3762_PRO_128 real
@attribute Distance3763_PRO_128 real
@attribute Distance3764_PRO_128 real
@attribute Distance3765_PRO_128 real
@attribute Distance3766_PRO_128 real
@attribute Distance3767_PRO_128 real
@attribute Distance3882_PRO_128 real
@attribute Distance3883_PRO_128 real
@attribute Distance3884_PRO_128 real
@attribute Distance3885_PRO_128 real
@attribute Distance3886_PRO_128 real
@attribute Distance3887_PRO_128 real
@attribute Distance3888_PRO_128 real
@attribute Distance4003_PRO_128 real
@attribute Distance4004_PRO_128 real
@attribute Distance4005_PRO_128 real
@attribute Distance4008_PRO_128 real
@attribute Distance4009_PRO_128 real
@attribute Distance4123_PRO_128 real
@attribute Distance4124_PRO_128 real
@attribute Distance4129_PRO_128 real
@attribute Distance4130_PRO_128 real
@attribute Distance4244_PRO_128 real
@attribute Distance4728_LEU_130 real
@attribute Distance4732_LEU_130 real
@attribute Distance4849_LEU_130 real
@attribute Distance4850_LEU_130 real
@attribute Distance4851_LEU_130 real
@attribute Distance4853_LEU_130 real
@attribute Distance4970_LEU_130 real
@attribute Distance4971_LEU_130 real
@attribute Distance4972_LEU_130 real
@attribute Distance4973_LEU_130 real
@attribute Distance5093_LEU_130 real
@attribute Distance5094_LEU_130 real
@attribute Distance5214_LEU_130 real
@attribute Distance5215_LEU_130 real
@attribute Distance5216_LEU_130 real
@attribute Distance5335_LEU_130 real
@attribute Distance5336_LEU_130 real
@attribute Distance5337_LEU_130 real
@attribute Distance5338_LEU_130 real
@attribute Distance5339_LEU_130 real
@attribute Distance5340_LEU_130 real
@attribute Distance2773_GLY_108 real
@attribute Distance2893_GLY_108 real
@attribute Distance2894_GLY_108 real
@attribute Distance2895_GLY_108 real
@attribute Distance2896_GLY_108 real
@attribute Distance3015_GLY_108 real
@attribute Distance3016_GLY_108 real
@attribute Distance3017_GLY_108 real
@attribute Distance_VAL_203 real
@attribute Distance3014_GLY_105 real
@attribute Distance3134_GLY_105 real
@attribute Distance3135_GLY_105 real
@attribute Distance3136_GLY_105 real
@attribute Distance3253_GLY_105 real
@attribute Distance3254_GLY_105 real
@attribute Distance3255_GLY_105 real
@attribute Distance3373_GLY_105 real
@attribute Distance3374_GLY_105 real
@attribute Distance3375_GLY_105 real
@attribute Distance3495_GLY_105 real
@attribute Distance3384_ASN_268 real
@attribute Distance3505_ASN_268 real
@attribute Distance3623_ASN_268 real
@attribute Distance3624_ASN_268 real
@attribute Distance3625_ASN_268 real
@attribute Distance3626_ASN_268 real
@attribute Distance3746_ASN_268 real
@attribute Distance3866_ASN_268 real
@attribute Distance3867_ASN_268 real
@attribute Distance3868_ASN_268 real
@attribute Distance3988_ASN_268 real
@attribute Distance3990_ASN_268 real
@attribute Distance4109_ASN_268 real
@attribute Distance4230_ASN_268 real
@attribute Distance4472_ASN_268 real
@attribute Distance4593_ASN_268 real
@attribute Distance4711_ASN_268 real
@attribute Distance4712_ASN_268 real
@attribute Distance4713_ASN_268 real
@attribute Distance4714_ASN_268 real
@attribute Distance4715_ASN_268 real
@attribute Distance4833_ASN_268 real
@attribute Distance4834_ASN_268 real
@attribute Distance4835_ASN_268 real
@attribute Distance4836_ASN_268 real
@attribute Distance4952_ASN_268 real
@attribute Distance4954_ASN_268 real
@attribute Distance4955_ASN_268 real
@attribute Distance5075_ASN_268 real
@attribute Distance5195_ASN_268 real
@attribute Distance5196_ASN_268 real
@attribute Distance5316_ASN_268 real
@attribute Distance5317_ASN_268 real
@attribute Distance5318_ASN_268 real
@attribute Distance5319_ASN_268 real
@attribute Distance5321_ASN_268 real
@attribute Distance_MET_169 real
@attribute Distance2568_CYS_124 real
@attribute Distance2569_CYS_124 real
@attribute Distance2570_CYS_124 real
@attribute Distance2689_CYS_124 real
@attribute Distance2690_CYS_124 real
@attribute Distance2691_CYS_124 real
@attribute Distance2809_CYS_124 real
@attribute Distance2810_CYS_124 real
@attribute Distance2811_CYS_124 real
@attribute Distance2812_CYS_124 real
@attribute Distance2931_CYS_124 real
@attribute Distance2932_CYS_124 real
@attribute Distance2933_CYS_124 real
@attribute Distance_GLY_262 real
@attribute Distance_ASN_263 real
@attribute Distance3721_MET_160 real
@attribute Distance3722_MET_160 real
@attribute Distance3723_MET_160 real
@attribute Distance3724_MET_160 real
@attribute Distance3843_MET_160 real
@attribute Distance3844_MET_160 real
@attribute Distance3845_MET_160 real
@attribute Distance3846_MET_160 real
@attribute Distance3958_MET_160 real
@attribute Distance3959_MET_160 real
@attribute Distance3960_MET_160 real
@attribute Distance3963_MET_160 real
@attribute Distance3964_MET_160 real
@attribute Distance3965_MET_160 real
@attribute Distance3966_MET_160 real
@attribute Distance3967_MET_160 real
@attribute Distance3968_MET_160 real
@attribute Distance4078_MET_160 real
@attribute Distance4079_MET_160 real
@attribute Distance4080_MET_160 real
@attribute Distance4081_MET_160 real
@attribute Distance4082_MET_160 real
@attribute Distance4083_MET_160 real
@attribute Distance4084_MET_160 real
@attribute Distance4085_MET_160 real
@attribute Distance4086_MET_160 real
@attribute Distance4087_MET_160 real
@attribute Distance4088_MET_160 real
@attribute Distance4089_MET_160 real
@attribute Distance4200_MET_160 real
@attribute Distance4201_MET_160 real
@attribute Distance4202_MET_160 real
@attribute Distance4203_MET_160 real
@attribute Distance4204_MET_160 real
@attribute Distance4205_MET_160 real
@attribute Distance4206_MET_160 real
@attribute Distance4207_MET_160 real
@attribute Distance4208_MET_160 real
@attribute Distance4209_MET_160 real
@attribute Distance4210_MET_160 real
@attribute Distance4321_MET_160 real
@attribute Distance4322_MET_160 real
@attribute Distance4323_MET_160 real
@attribute Distance4324_MET_160 real
@attribute Distance4325_MET_160 real
@attribute Distance4326_MET_160 real
@attribute Distance4327_MET_160 real
@attribute Distance4328_MET_160 real
@attribute Distance4329_MET_160 real
@attribute Distance4330_MET_160 real
@attribute Distance4331_MET_160 real
@attribute Distance4443_MET_160 real
@attribute Distance4444_MET_160 real
@attribute Distance4445_MET_160 real
@attribute Distance4446_MET_160 real
@attribute Distance4447_MET_160 real
@attribute Distance4448_MET_160 real
@attribute Distance4449_MET_160 real
@attribute Distance4450_MET_160 real
@attribute Distance4567_MET_160 real
@attribute Distance4734_LEU_289 real
@attribute Distance4735_LEU_289 real
@attribute Distance4736_LEU_289 real
@attribute Distance4854_LEU_289 real
@attribute Distance4855_LEU_289 real
@attribute Distance4856_LEU_289 real
@attribute Distance4858_LEU_289 real
@attribute Distance4975_LEU_289 real
@attribute Distance4976_LEU_289 real
@attribute Distance4977_LEU_289 real
@attribute Distance4978_LEU_289 real
@attribute Distance5096_LEU_289 real
@attribute Distance5097_LEU_289 real
@attribute Distance5098_LEU_289 real
@attribute Distance5099_LEU_289 real
@attribute Distance5218_LEU_289 real
@attribute Distance5219_LEU_289 real
@attribute Distance5220_LEU_289 real
@attribute Distance5221_LEU_289 real
@attribute Distance5341_LEU_289 real
@attribute Distance5344_LEU_289 real
@attribute Distance5346_LEU_289 real
@attribute Distance5463_LEU_289 real
@attribute Distance5464_LEU_289 real
@attribute Distance5467_LEU_289 real
@attribute Distance5587_LEU_289 real
@attribute Distance4455_SER_99 real
@attribute Distance4576_SER_99 real
@attribute Distance4577_SER_99 real
@attribute Distance4695_SER_99 real
@attribute Distance4696_SER_99 real
@attribute Distance4697_SER_99 real
@attribute Distance4698_SER_99 real
@attribute Distance4699_SER_99 real
@attribute Distance4700_SER_99 real
@attribute Distance4701_SER_99 real
@attribute Distance4816_SER_99 real
@attribute Distance4817_SER_99 real
@attribute Distance4818_SER_99 real
@attribute Distance4819_SER_99 real
@attribute Distance4820_SER_99 real
@attribute Distance4821_SER_99 real
@attribute Distance4822_SER_99 real
@attribute Distance4936_SER_99 real
@attribute Distance4937_SER_99 real
@attribute Distance4938_SER_99 real
@attribute Distance4939_SER_99 real
@attribute Distance4940_SER_99 real
@attribute Distance4941_SER_99 real
@attribute Distance4942_SER_99 real
@attribute Distance4943_SER_99 real
@attribute Distance4944_SER_99 real
@attribute Distance5058_SER_99 real
@attribute Distance5059_SER_99 real
@attribute Distance5060_SER_99 real
@attribute Distance5061_SER_99 real
@attribute Distance5062_SER_99 real
@attribute Distance5063_SER_99 real
@attribute Distance5064_SER_99 real
@attribute Distance5065_SER_99 real
@attribute Distance5066_SER_99 real
@attribute Distance5180_SER_99 real
@attribute Distance5181_SER_99 real
@attribute Distance5182_SER_99 real
@attribute Distance5183_SER_99 real
@attribute Distance5184_SER_99 real
@attribute Distance5185_SER_99 real
@attribute Distance5186_SER_99 real
@attribute Distance5187_SER_99 real
@attribute Distance5188_SER_99 real
@attribute Distance5300_SER_99 real
@attribute Distance5302_SER_99 real
@attribute Distance5303_SER_99 real
@attribute Distance5304_SER_99 real
@attribute Distance5305_SER_99 real
@attribute Distance5306_SER_99 real
@attribute Distance5307_SER_99 real
@attribute Distance5423_SER_99 real
@attribute Distance5424_SER_99 real
@attribute Distance5425_SER_99 real
@attribute Distance5426_SER_99 real
@attribute Distance4685_SER_96 real
@attribute Distance4686_SER_96 real
@attribute Distance4687_SER_96 real
@attribute Distance4688_SER_96 real
@attribute Distance4689_SER_96 real
@attribute Distance4805_SER_96 real
@attribute Distance4806_SER_96 real
@attribute Distance4807_SER_96 real
@attribute Distance4808_SER_96 real
@attribute Distance4809_SER_96 real
@attribute Distance4810_SER_96 real
@attribute Distance4926_SER_96 real
@attribute Distance4927_SER_96 real
@attribute Distance4928_SER_96 real
@attribute Distance4929_SER_96 real
@attribute Distance4930_SER_96 real
@attribute Distance4931_SER_96 real
@attribute Distance4932_SER_96 real
@attribute Distance5046_SER_96 real
@attribute Distance5047_SER_96 real
@attribute Distance5048_SER_96 real
@attribute Distance5049_SER_96 real
@attribute Distance5050_SER_96 real
@attribute Distance5051_SER_96 real
@attribute Distance5052_SER_96 real
@attribute Distance5168_SER_96 real
@attribute Distance5169_SER_96 real
@attribute Distance5170_SER_96 real
@attribute Distance5171_SER_96 real
@attribute Distance5172_SER_96 real
@attribute Distance5289_SER_96 real
@attribute Distance5290_SER_96 real
@attribute Distance5291_SER_96 real
@attribute Distance5292_SER_96 real
@attribute Distance5293_SER_96 real
@attribute Distance5452_GLU_271 real
@attribute Distance5455_GLU_271 real
@attribute Distance5456_GLU_271 real
@attribute Distance5457_GLU_271 real
@attribute Distance5458_GLU_271 real
@attribute Distance5459_GLU_271 real
@attribute Distance5460_GLU_271 real
@attribute Distance5577_GLU_271 real
@attribute Distance5579_GLU_271 real
@attribute Distance5581_GLU_271 real
@attribute Distance5700_GLU_271 real
@attribute Distance5702_GLU_271 real
@attribute Distance5704_GLU_271 real
@attribute Distance5823_GLU_271 real
@attribute Distance5825_GLU_271 real
@attribute Distance5827_GLU_271 real
@attribute Distance5944_GLU_271 real
@attribute Distance5946_GLU_271 real
@attribute Distance5948_GLU_271 real
@attribute Distance6065_GLU_271 real
@attribute Distance6067_GLU_271 real
@attribute Distance6069_GLU_271 real
@attribute Distance_SER_241 real
@attribute Distance2282_TYR_107 real
@attribute Distance2283_TYR_107 real
@attribute Distance2284_TYR_107 real
@attribute Distance2401_TYR_107 real
@attribute Distance2402_TYR_107 real
@attribute Distance2403_TYR_107 real
@attribute Distance2404_TYR_107 real
@attribute Distance2405_TYR_107 real
@attribute Distance2406_TYR_107 real
@attribute Distance2521_TYR_107 real
@attribute Distance2522_TYR_107 real
@attribute Distance2523_TYR_107 real
@attribute Distance2524_TYR_107 real
@attribute Distance2525_TYR_107 real
@attribute Distance2526_TYR_107 real
@attribute Distance2527_TYR_107 real
@attribute Distance2643_TYR_107 real
@attribute Distance2644_TYR_107 real
@attribute Distance2645_TYR_107 real
@attribute Distance2646_TYR_107 real
@attribute Distance2647_TYR_107 real
@attribute Distance2764_TYR_107 real
@attribute Distance2765_TYR_107 real
@attribute Distance_SER_240 real
@attribute Distance_ARG_196 real
@attribute Distance2438_HID_115 real
@attribute Distance2439_HID_115 real
@attribute Distance2558_HID_115 real
@attribute Distance2559_HID_115 real
@attribute Distance2560_HID_115 real
@attribute Distance2561_HID_115 real
@attribute Distance2678_HID_115 real
@attribute Distance2679_HID_115 real
@attribute Distance2680_HID_115 real
@attribute Distance2681_HID_115 real
@attribute Distance2682_HID_115 real
@attribute Distance2683_HID_115 real
@attribute Distance2684_HID_115 real
@attribute Distance2800_HID_115 real
@attribute Distance2801_HID_115 real
@attribute Distance2802_HID_115 real
@attribute Distance2803_HID_115 real
@attribute Distance2804_HID_115 real
@attribute Distance2805_HID_115 real
@attribute Distance2806_HID_115 real
@attribute Distance2920_HID_115 real
@attribute Distance2921_HID_115 real
@attribute Distance2922_HID_115 real
@attribute Distance2923_HID_115 real
@attribute Distance2924_HID_115 real
@attribute Distance2925_HID_115 real
@attribute Distance2926_HID_115 real
@attribute Distance3041_HID_115 real
@attribute Distance3042_HID_115 real
@attribute Distance3043_HID_115 real
@attribute Distance3044_HID_115 real
@attribute Distance3045_HID_115 real
@attribute Distance3046_HID_115 real
@attribute Distance3162_HID_115 real
@attribute Distance3163_HID_115 real
@attribute Distance3164_HID_115 real
@attribute Distance3165_HID_115 real
@attribute Distance3166_HID_115 real
@attribute Distance3284_HID_115 real
@attribute Distance3285_HID_115 real
@attribute Distance3286_HID_115 real
@attribute Distance3287_HID_115 real
@attribute Distance3288_HID_115 real
@attribute Distance3008_TYR_103 real
@attribute Distance3129_TYR_103 real
@attribute Distance3248_TYR_103 real
@attribute Distance3249_TYR_103 real
@attribute Distance3250_TYR_103 real
@attribute Distance3251_TYR_103 real
@attribute Distance3370_TYR_103 real
@attribute Distance3371_TYR_103 real
@attribute Distance3372_TYR_103 real
@attribute Distance3489_TYR_103 real
@attribute Distance3490_TYR_103 real
@attribute Distance3491_TYR_103 real
@attribute Distance3492_TYR_103 real
@attribute Distance3493_TYR_103 real
@attribute Distance3494_TYR_103 real
@attribute Distance3496_TYR_103 real
@attribute Distance3612_TYR_103 real
@attribute Distance3613_TYR_103 real
@attribute Distance3614_TYR_103 real
@attribute Distance3615_TYR_103 real
@attribute Distance3616_TYR_103 real
@attribute Distance3617_TYR_103 real
@attribute Distance3618_TYR_103 real
@attribute Distance3733_TYR_103 real
@attribute Distance3734_TYR_103 real
@attribute Distance3735_TYR_103 real
@attribute Distance3736_TYR_103 real
@attribute Distance3737_TYR_103 real
@attribute Distance3738_TYR_103 real
@attribute Distance3739_TYR_103 real
@attribute Distance3855_TYR_103 real
@attribute Distance3856_TYR_103 real
@attribute Distance3857_TYR_103 real
@attribute Distance3858_TYR_103 real
@attribute Distance3859_TYR_103 real
@attribute Distance3860_TYR_103 real
@attribute Distance3976_TYR_103 real
@attribute Distance3977_TYR_103 real
@attribute Distance3978_TYR_103 real
@attribute Distance3979_TYR_103 real
@attribute Distance3980_TYR_103 real
@attribute Distance4097_TYR_103 real
@attribute Distance4098_TYR_103 real
@attribute Distance4099_TYR_103 real
@attribute Distance4219_TYR_103 real
@attribute Distance4029_CYS_277 real
@attribute Distance4150_CYS_277 real
@attribute Distance4152_CYS_277 real
@attribute Distance4274_CYS_277 real
@attribute Distance4395_CYS_277 real
@attribute Distance4515_CYS_277 real
@attribute Distance4516_CYS_277 real
@attribute Distance4634_CYS_277 real
@attribute Distance4875_CYS_275 real
@attribute Distance4876_CYS_275 real
@attribute Distance4877_CYS_275 real
@attribute Distance4878_CYS_275 real
@attribute Distance4995_CYS_275 real
@attribute Distance4996_CYS_275 real
@attribute Distance4997_CYS_275 real
@attribute Distance4998_CYS_275 real
@attribute Distance4999_CYS_275 real
@attribute Distance5000_CYS_275 real
@attribute Distance5115_CYS_275 real
@attribute Distance5116_CYS_275 real
@attribute Distance5117_CYS_275 real
@attribute Distance5118_CYS_275 real
@attribute Distance5238_CYS_275 real
@attribute Distance5239_CYS_275 real
@attribute Distance_THR_211 real
@attribute Distance5230_CYS_273 real
@attribute Distance5231_CYS_273 real
@attribute Distance5232_CYS_273 real
@attribute Distance5233_CYS_273 real
@attribute Distance5234_CYS_273 real
@attribute Distance5235_CYS_273 real
@attribute Distance5236_CYS_273 real
@attribute Distance5237_CYS_273 real
@attribute Distance5351_CYS_273 real
@attribute Distance5352_CYS_273 real
@attribute Distance5353_CYS_273 real
@attribute Distance5354_CYS_273 real
@attribute Distance5355_CYS_273 real
@attribute Distance5356_CYS_273 real
@attribute Distance5357_CYS_273 real
@attribute Distance5358_CYS_273 real
@attribute Distance5359_CYS_273 real
@attribute Distance5471_CYS_273 real
@attribute Distance5472_CYS_273 real
@attribute Distance5473_CYS_273 real
@attribute Distance5474_CYS_273 real
@attribute Distance5475_CYS_273 real
@attribute Distance5476_CYS_273 real
@attribute Distance5477_CYS_273 real
@attribute Distance5478_CYS_273 real
@attribute Distance5479_CYS_273 real
@attribute Distance5480_CYS_273 real
@attribute Distance5593_CYS_273 real
@attribute Distance5595_CYS_273 real
@attribute Distance5597_CYS_273 real
@attribute Distance5599_CYS_273 real
@attribute Distance5601_CYS_273 real
@attribute Distance5714_CYS_273 real
@attribute Distance5716_CYS_273 real
@attribute Distance5718_CYS_273 real
@attribute Distance5720_CYS_273 real
@attribute Distance5837_CYS_273 real
@attribute Distance5958_CYS_273 real
@attribute Distance3018_GLN_104 real
@attribute Distance3020_GLN_104 real
@attribute Distance3137_GLN_104 real
@attribute Distance3138_GLN_104 real
@attribute Distance3139_GLN_104 real
@attribute Distance3140_GLN_104 real
@attribute Distance3141_GLN_104 real
@attribute Distance3142_GLN_104 real
@attribute Distance3256_GLN_104 real
@attribute Distance3257_GLN_104 real
@attribute Distance3258_GLN_104 real
@attribute Distance3259_GLN_104 real
@attribute Distance3260_GLN_104 real
@attribute Distance3261_GLN_104 real
@attribute Distance3262_GLN_104 real
@attribute Distance3263_GLN_104 real
@attribute Distance3376_GLN_104 real
@attribute Distance3377_GLN_104 real
[truncated: 4,392 more rows]
